# Supplementary material for: Towards A Socioeconomic Model of Sleep Health among the Canadian Population: A Systematic Review of the Relationship between Age, Income, Employment, Education, Social Class, Socioeconomic Status and Sleep Disparities
Source: Eur J Investig Health Psychol Educ. 2022 Aug 16;12(8):1143–67. doi: 10.3390/ejihpe12080080 (PMC9407487; doi:10.3390/ejihpe12080080)
Supplement: Supplementary file 1 [file ejihpe-12-00080-s001.zip]

Archive with 1 entries (1 files):
- ejihpe-1723295-supplementary.pdf
